# Supplementary material for: Detection Efficiency of Ag Nanoparticle Labels for a Heart Failure Marker Using Linear and Square-Wave Anodic Stripping Voltammetry
Source: Biosensors (Basel). 2022 Mar 29;12(4):203. doi: 10.3390/bios12040203 (PMC9029172; doi:10.3390/bios12040203)
Supplement: Supplementary file 1 [file biosensors-12-00203-s001.zip]

Archive with 1 entries (1 files):
- biosensors-1649299 supplementary.pdf
